# Supplementary material for: An investigation into the role of inherited CEACAM gene family variants and colorectal cancer risk
Source: BMC Res Notes. 2022 Feb 3;15:26. doi: 10.1186/s13104-022-05907-6 (PMC8815132; doi:10.1186/s13104-022-05907-6)
Supplement: Supplementary file 1 — Additional file 1: Table S1. Coverage values for the CEACAM genes. [file 13104_2022_5907_MOESM1_ESM.xlsx]

## Sheet: Sheet1
Gene Name	% of Bases Covered at least 1X	Average depth
CEACAM1	100	31.8
CEACAM3	100	26.4
CEACAM4	100	28
CEACAM5	100	27.3
CEACAM6	100	21.9
CEACAM7	100	19.9
CEACAM8	99.96	25.5
CEACAM16	100	25.2
CEACAM18	100	12.3
CEACAM19	100	18.6
CEACAM20	100	18.6
CEACAM21	100	19.2
Average	100	22.9
