# Supplementary material for: An investigation into the role of inherited CEACAM gene family variants and colorectal cancer risk
Source: BMC Res Notes. 2022 Feb 3;15:26. doi: 10.1186/s13104-022-05907-6 (PMC8815132; doi:10.1186/s13104-022-05907-6)
Supplement: Supplementary file 2 — Additional file 2: Table S2. Full list of rare (MAF < 1%) CEACAM mutations in African American TCGA-COAD cohort and EVS African American cohort. This includes rare stop gain, frameshifting, splice-site and missense mutations identified in the “Black or African American” TCGA-COAD cohort and the EVS African American cohort. [file 13104_2022_5907_MOESM2_ESM.xlsx]

## Sheet: TCGA AA CEACAM Mutations
Gene	Position	Function	Functonal Prediction - PH	cDNA	Protein	TCGA AA Colon			EVS AA			AA Indivdual P-values
						Alt Allele Frequency	Ref Allele Frequency	MAF (%)	Alt Allele Frequency	Ref Allele Frequency	MAF (%)
CEACAM1: NM_001184815	42509115	frameshift	.	c.1379del1	p.(K460Sfs*23)	0	96	0	2	4262	0.0469043	1
	42509227	missense	possibly-damaging:0.654	c.1268T>G	p.(M423R)	0	96	0	1	4405	0.0226963	1
	42510897	missense	possibly-damaging:0.738	c.1258C>T	p.(P420S)	0	96	0	6	4400	0.136178	1
	42521953	missense	benign:0.095	c.674G>A	p.(R225H)	0	96	0	1	4405	0.0226963	1
	42522002	missense	probably-damaging:1.0	c.625G>A	p.(D209N)	0	96	0	1	4405	0.0226963	1
	42522031	missense	probably-damaging:0.972	c.596C>T	p.(T199I)	0	96	0	1	4405	0.0226963	1
	42522185	missense	possibly-damaging:0.956	c.442T>C	p.(S148P)	0	96	0	1	4405	0.0226963	1
	42527041	missense	benign:0.307	c.424C>T	p.(P142S)	0	96	0	1	4405	0.0226963	1
	42528341	missense	benign:0.019	c.34C>T	p.(R12C)	0	96	0	3	4403	0.068089	1
CEACAM3: NM_001815	41796721	nonsense	.	c.44G>A	p.(W15*)	0	96	0	1	4405	0.0226963	1
	41796726	missense	benign:0.211	c.49G>A	p.(G17R)	0	96	0	2	4404	0.0453926	1
	41797801	missense	benign:0.002	c.277G>C	p.(A93P)	3	93	3.125	41	4317	0.940799	0.06812
	41797807	missense	benign:0.159	c.283T>A	p.(Y95N)	5	91	5.20833	39	4323	0.894085	0.00233
	41797858	missense	probably-damaging:0.96	c.334G>T	p.(V112F)	0	96	0	2	4404	0.0453926	1
	41797922	missense	probably-damaging:1.0	c.398A>G	p.(E133G)	0	96	0	169	4237	3.83568	0.05115
	41808845	missense	benign:0.143	c.457G>A	p.(V153I)	0	96	0	1	4405	0.0226963	1
	41808848	missense	probably-damaging:0.981	c.460G>A	p.(A154T)	0	96	0	1	4405	0.0226963	1
	41808893	missense	benign:0.414	c.505G>A	p.(A169T)	0	96	0	2	4404	0.0453926	1
CEACAM4: NM_001817	41619340	missense	possibly-damaging:0.691	c.725T>C	p.(V242A)	0	96	0	1	4405	0.0226963	1
	41619397	splice	.	c.670-2A>T	.	0	96	0	1	4405	0.0226963	1
	41621730	missense	probably-damaging:0.999	c.463G>A	p.(G155S)	0	96	0	1	4405	0.0226963	1
	41621760	missense	benign:0.0	c.433G>A	p.(V145I)	0	96	0	3	4403	0.068089	1
	41625601	nonsense	.	c.424C>T	p.(Q142*)	0	96	0	1	4405	0.0226963	1
	41625658	nonsense	.	c.367C>T	p.(R123*)	0	96	0	9	4397	0.204267	1
	41625685	missense	probably-damaging:0.992	c.340C>G	p.(L114V)	0	96	0	5	4401	0.113482	1
	41625754	missense	benign:0.04	c.271C>A	p.(P91T)	0	96	0	3	4403	0.068089	1
	41625900	missense	probably-damaging:1.0	c.125C>T	p.(P42L)	0	96	0	3	4403	0.068089	1
	41625955	missense	probably-damaging:1.0	c.70C>T	p.(L24F)	1	95	1.04167	41	4365	0.930549	0.5973
	41626915	missense	probably-damaging:1.0	c.49G>T	p.(G17W)	0	96	0	1	4405	0.0226963	1
	41626938	missense	benign:0.003	c.26G>A	p.(R9H)	0	96	0	3	4401	0.0681199	1
	41626950	frameshift	.	c.13_14insT	p.(S5Ffs*35)	0	96	0	1	4263	0.0234522	1
	41626951	frameshift	.	c.12_13insC	p.(S5Lfs*35)	0	96	0	4	4260	0.0938086	1
CEACAM5: NM_004363	41709737	missense	benign:0.135	c.122C>T	p.(T41M)	0	96	0	1	4405	0.0226963	1
	41709746	missense	possibly-damaging:0.742	c.131A>C	p.(N44T)	0	96	0	2	4404	0.0453926	1
	41709845	missense	benign:0.051	c.230G>A	p.(R77H)	0	96	0	4	4402	0.0907853	1
	41709860	missense	possibly-damaging:0.498	c.245A>G	p.(Y82C)	0	96	0	1	4405	0.0226963	1
	41709932	missense	probably-damaging:0.996	c.317C>G	p.(S106C)	0	96	0	1	4405	0.0226963	1
	41709959	missense	possibly-damaging:0.59	c.344A>G	p.(N115S)	0	96	0	1	4405	0.0226963	1
	41710011	missense	possibly-damaging:0.846	c.396A>T	p.(E132D)	0	96	0	2	4404	0.0453926	1
	41714970	splice	.	c.425-1G>A		0	96	0	2	4404	0.0453926	1
	41714998	missense	probably-damaging:0.999	c.452G>A	p.(S151N)	0	96	0	1	4405	0.0226963	1
	41715033	missense	probably-damaging:1.0	c.487G>A	p.(V163M)	0	96	0	1	4405	0.0226963	1
	41715103	missense	possibly-damaging:0.894	c.557C>A	p.(P186Q)	2	94	2.08333	18	4388	0.408534	0.06667
	41715194	missense	probably-damaging:1.0	c.648A>T	p.(E216D)	0	96	0	1	4405	0.0226963	1
	41715202	missense	probably-damaging:1.0	c.656A>G	p.(N219S)	1	95	1.04167	6	4400	0.136178	0.1401
	41715210	missense	possibly-damaging:0.796	c.664A>G	p.(S222G)	0	96	0	2	4404	0.0453926	1
	41715219	missense	probably-damaging:0.973	c.673C>A	p.(R225S)	0	96	0	2	4404	0.0453926	1
	41715220	missense	probably-damaging:0.988	c.674G>A	p.(R225H)	0	96	0	1	4405	0.0226963	1
	41715740	missense	probably-damaging:1.0	c.794C>T	p.(P265L)	0	96	0	2	4404	0.0453926	1
	41715763	missense	benign:0.024	c.817G>A	p.(V273I)	0	96	0	1	4405	0.0226963	1
	41717505	frameshift	.	c.1010del1	p.(D337Vfs*5)	0	96	0	1	4263	0.0234522	1
	41717520	missense	benign:0.044	c.1024G>A	p.(A342T)	0	96	0	2	4404	0.0453926	1
	41717587	missense	possibly-damaging:0.507	c.1091C>T	p.(P364L)	1	95	1.04167	3	4403	0.068089	1
	41717632	missense	possibly-damaging:0.876	c.1136C>T	p.(T379I)	0	96	0	2	4404	0.0453926	1
	41717635	missense	probably-damaging:0.998	c.1139T>C	p.(L380P)	0	96	0	1	4405	0.0226963	1
	41717664	missense	possibly-damaging:0.551	c.1168C>A	p.(P390T)	0	96	0	1	4405	0.0226963	1
	41717695	missense	probably-damaging:0.999	c.1199G>T	p.(S400I)	0	96	0	2	4404	0.0453926	1
	41718139	missense	benign:0.072	c.1249G>A	p.(D417N)	0	96	0	1	4405	0.0226963	1
	41718152	missense	probably-damaging:0.987	c.1262C>T	p.(S421F)	0	96	0	3	4403	0.068089	1
	41718307	missense	probably-damaging:1.0	c.1417G>A	p.(G473R)	0	96	0	1	4405	0.0226963	1
	41719974	missense	benign:0.406	c.1537G>A	p.(V513M)	0	96	0	1	4405	0.0226963	1
	41720133	missense	benign:0.018	c.1696G>A	p.(A566T)	0	96	0	2	4404	0.0453926	1
	41720178	missense	possibly-damaging:0.83	c.1741C>T	p.(R581C)	0	96	0	17	4389	0.385837	1
	41721033	missense	possibly-damaging:0.669	c.1883G>A	p.(R628H)	0	96	0	4	4402	0.0907853	1
	41721153	missense	benign:0.0	c.2003T>C	p.(I668T)	0	96	0	2	4404	0.0453926	1
	41727239	missense	benign:0.414	c.2032G>A	p.(G678R)	1	95	1.04167	25	4381	0.567408	0.4299
CEACAM6: NM_002483	41755660	missense	benign:0.094	c.22C>T	p.(P8S)	0	96	0	1	4405	0.0226963	1
	41755699	missense	probably-damaging:0.992	c.61A>C	p.(T21P)	0	96	0	1	4405	0.0226963	1
	41756698	missense	benign:0.322	c.163G>A	p.(A55T)	0	96	0	10	4396	0.226963	1
	41756720	missense	probably-damaging:0.971	c.185G>A	p.(R62H)	0	96	0	1	4405	0.0226963	1
	41756834	missense	benign:0.011	c.299C>T	p.(T100I)	0	96	0	4	4402	0.0907853	1
	41756846	missense	possibly-damaging:0.873	c.311A>G	p.(N104S)	0	96	0	1	4405	0.0226963	1
	41756906	missense	benign:0.094	c.371T>C	p.(V124A)	0	96	0	4	4402	0.0907853	1
	41761293	missense	probably-damaging:0.998	c.469G>A	p.(V157M)	0	96	0	7	4399	0.158874	1
	41761299	missense	probably-damaging:0.972	c.475G>C	p.(D159H)	0	96	0	1	4405	0.0226963	1
	41761311	missense	probably-damaging:1.0	c.487G>A	p.(V163M)	0	96	0	1	4405	0.0226963	1
	41761437	missense	benign:0.133	c.613G>A	p.(V205I)	0	96	0	1	4405	0.0226963	1
	41761449	missense	probably-damaging:1.0	c.625G>A	p.(D209N)	0	96	0	1	4405	0.0226963	1
	41761498	missense	benign:0.029	c.674G>A	p.(R225H)	0	96	0	1	4405	0.0226963	1
	41762068	missense	possibly-damaging:0.803	c.803A>T	p.(Q268L)	0	96	0	2	4404	0.0453926	1
	41762092	missense	probably-damaging:0.999	c.827C>T	p.(T276M)	1	95	1.04167	8	4398	0.181571	0.1765
	41762148	missense	probably-damaging:0.999	c.883G>A	p.(G295R)	0	96	0	1	4405	0.0226963	1
	41762184	missense	probably-damaging:1.0	c.919G>T	p.(G307C)	0	96	0	2	4404	0.0453926	1
	41762212	missense	possibly-damaging:0.662	c.947T>A	p.(I316N)	0	96	0	1	4405	0.0226963	1
	41766218	missense	benign:0.081	c.994G>A	p.(G332S)	0	96	0	2	4404	0.0453926	1
CEACAM7: NM_006890	41677443	missense	benign:0.045	c.767T>C	p.(I256T)	0	96	0	1	4405	0.0226963	1
	41683797	missense	probably-damaging:0.997	c.694C>G	p.(L232V)	0	96	0	1	4405	0.0226963	1
	41683859	missense	benign:0.0	c.632T>G	p.(I211R)	0	96	0	1	4405	0.0226963	1
	41683943	missense	benign:0.019	c.548A>G	p.(N183S)	0	96	0	1	4405	0.0226963	1
	41686913	missense	probably-damaging:0.999	c.373G>T	p.(V125F)	0	96	0	32	4374	0.726282	1
	41686921	missense	probably-damaging:1.0	c.365C>T	p.(T122I)	0	96	0	1	4405	0.0226963	1
	41686972	missense	probably-damaging:0.986	c.314A>G	p.(N105S)	0	96	0	1	4405	0.0226963	1
	41686986	missense	probably-damaging:1.0	c.300G>C	p.(E100D)	0	96	0	1	4405	0.0226963	1
	41686991	nonsense	.	c.295C>T	p.(R99*)	0	96	0	1	4405	0.0226963	1
	41687016	frameshift	.	c.269del1	p.(N90Mfs*20)	0	96	0	1	4261	0.0234632	1
	41687036	missense	benign:0.058	c.250A>G	p.(K84E)	0	96	0	1	4405	0.0226963	1
	41687155	missense	possibly-damaging:0.585	c.131A>G	p.(N44S)	0	96	0	1	4405	0.0226963	1
	41687161	missense	probably-damaging:1.0	c.125C>T	p.(P42L)	0	96	0	2	4404	0.0453926	1
	41687165	missense	benign:0.156	c.121G>A	p.(V41M)	0	96	0	0	4406	0	1
	41688101	splice	.	c.64+1G>T		0	96	0	1	4405	0.0226963	1
	41688164	missense	probably-damaging:1.0	c.2T>G	p.(M1R)	0	96	0	7	4399	0.158874	1
CEACAM8: NM_001816	42588820	missense	benign:0.005	c.922C>T	p.(R308C)	0	96	0	1	4405	0.0226963	1
	42588859	missense	probably-damaging:0.96	c.883G>A	p.(G295R)	0	96	0	2	4404	0.0453926	1
	42588874	missense	probably-damaging:0.997	c.868A>G	p.(T290A)	0	96	0	1	4405	0.0226963	1
	42588969	missense	benign:0.015	c.773C>T	p.(S258F)	0	96	0	1	4405	0.0226963	1
	42589003	missense	benign:0.001	c.739A>G	p.(T247A)	4	92	4.16667	41	4365	0.930549	0.01483
	42589020	missense	benign:0.001	c.722C>T	p.(T241I)	0	96	0	1	4405	0.0226963	1
	42589528	missense	possibly-damaging:0.498	c.632G>A	p.(G211E)	0	96	0	4	4402	0.0907853	1
	42589540	missense	benign:0.027	c.620G>A	p.(R207K)	0	96	0	1	4405	0.0226963	1
	42589549	missense	benign:0.001	c.611G>A	p.(S204N)	0	96	0	1	4405	0.0226963	1
	42589608	frameshift	.	c.550_551del2	p.(L185Pfs*24)	0	96	0	9	4255	0.211069	1
	42589612	missense	probably-damaging:1.0	c.548A>C	p.(Q183P)	0	96	0	2	4404	0.0453926	1
	42589636	missense	possibly-damaging:0.836	c.524C>T	p.(T175I)	0	96	0	1	4405	0.0226963	1
	42589735	missense	benign:0.005	c.425C>T	p.(P142L)	0	96	0	2	4404	0.0453926	1
	42593603	missense	probably-damaging:0.995	c.362C>A	p.(T121N)	0	96	0	4	4402	0.0907853	1
	42593636	missense	benign:0.0	c.329G>A	p.(R110Q)	0	96	0	34	4372	0.771675	1
	42593675	missense	benign:0.043	c.290A>T	p.(N97I)	0	96	0	1	4405	0.0226963	1
CEACAM16: NM_001039213	44703354	missense	benign:0.0	c.43T>C	p.(F15L)	0	96	0	33	3975	0.823353	1
	44703427	missense	probably-damaging:1.0	c.116T>A	p.(L39Q)	0	96	0	1	4149	0.0240964	1
	44703445	missense	benign:0.013	c.134C>T	p.(S45L)	0	96	0	3	4147	0.0722892	1
	44703484	missense	possibly-damaging:0.473	c.173C>T	p.(T58I)	0	96	0	1	4173	0.0239578	1
	44703586	frameshift	.	c.276del1	p.(L93Wfs*125)	0	96	0	15	3941	0.379171	1
	44703597	frameshift	.	c.287_290del4	p.(Q96Pfs*121)	0	96	0	7	3937	0.177485	1
	44703663	missense	probably-damaging:0.973	c.352G>A	p.(E118K)	0	96	0	4	4144	0.096432	1
	44704035	missense	benign:0.086	c.400A>G	p.(T134A)	0	96	0	1	4043	0.024728	1
	44704143	missense	benign:0.122	c.508G>A	p.(A170T)	0	96	0	3	3879	0.0772798	1
	44704224	missense	probably-damaging:1.0	c.589G>A	p.(G197S)	0	96	0	1	3815	0.0262055	1
	44705685	missense	probably-damaging:0.995	c.757G>A	p.(V253M)	0	96	0	1	4213	0.0237304	1
	44705709	missense	possibly-damaging:0.824	c.781G>A	p.(E261K)	0	96	0	11	4209	0.260664	1
	44705784	frameshift	.	c.857del1	p.(Q287Rfs*34)	0	96	0	11	4101	0.26751	1
	44705784	missense	benign:0.0	c.856G>A	p.(A286T)	0	96	0	1	4281	0.0233536	1
	44705797	missense	probably-damaging:1.0	c.869C>T	p.(T290M)	1	95	1.04167	5	4289	0.116442	1
	44707884	missense	probably-damaging:1.0	c.964G>A	p.(V322M)	0	96	0	1	4333	0.0230734	1
	44708011	missense	probably-damaging:0.997	c.1091A>T	p.(Q364L)	0	96	0	1	3967	0.0252016	1
CEACAM18: NM_001080405	51478692	missense	benign:0.003	c.233T>C	p.(M78T)	0	96	0	31	3875	0.793651	1
	51480485	missense	benign:0.011	c.388G>T	p.(A130S)	0	96	0	1	4067	0.0245821	1
	51480639	missense	benign:0.11	c.542G>A	p.(G181D)	0	96	0	5	3941	0.126711	1
	51480667	nonsense	.	c.570G>A	p.(W190*)	0	96	0	1	3913	0.0255493	1
	51481473	missense	benign:0.243	c.664A>G	p.(T222A)	2	94	2.08333	30	4110	0.724638	0.1631
	51481516	missense	benign:0.0	c.707C>T	p.(T236I)	0	96	0	1	4123	0.0242483	1
	51481530	missense	probably-damaging:1.0	c.721C>T	p.(R241W)	0	96	0	2	4072	0.0490918	1
	51481531	missense	probably-damaging:0.999	c.722G>A	p.(R241Q)	0	96	0	1	4059	0.0246305	1
	51481645	missense	benign:0.037	c.836G>A	p.(R279H)	0	96	0	1	3931	0.0254323	1
	51483053	missense	benign:0.013	c.893A>T	p.(D298V)	0	96	0	1	3929	0.0254453	1
	51483079	missense	benign:0.025	c.919G>A	p.(E307K)	0	96	0	1	3957	0.0252653	1
	51483194	missense	benign:0.167	c.1034C>T	p.(S345L)	0	96	0	2	4104	0.0487092	1
	51483197	missense	benign:0.115	c.1037G>A	p.(S346N)	0	96	0	5	4133	0.120831	1
	51483217	missense	probably-damaging:1.0	c.1057G>A	p.(G353S)	0	96	0	1	4177	0.0239349	1
	51483229	missense	probably-damaging:1.0	c.1069T>G	p.(C357G)	0	96	0	1	4189	0.0238663	1
CEACAM19: NM_020219	44672697	missense	benign:0.051	c.157G>C	p.(V53L)	0	96	0	2	4404	0.0453926	1
	44672757	missense	probably-damaging:1.0	c.217G>A	p.(G73R)	0	96	0	3	4403	0.068089	1
	44672796	missense	possibly-damaging:0.607	c.256C>T	p.(R86W)	0	96	0	14	4392	0.317749	1
	44672829	nonsense	.	c.289C>T	p.(R97*)	0	96	0	1	4405	0.0226963	1
	44672872	missense	benign:0.015	c.332G>A	p.(R111H)	0	96	0	1	4405	0.0226963	1
	44676299	missense	benign:0.0	c.453C>A	p.(H151Q)	0	96	0	1	4405	0.0226963	1
	44676336	missense	probably-damaging:0.969	c.490A>T	p.(I164F)	0	96	0	1	4405	0.0226963	1
	44680325	missense	benign:0.087	c.697C>T	p.(H233Y)	0	96	0	18	4388	0.408534	1
	44681259	missense	probably-damaging:0.989	c.739C>G	p.(P247A)	0	96	0	1	4405	0.0226963	1
	44682595	missense	benign:0.273	c.821C>T	p.(A274V)	0	96	0	3	4393	0.0682439	1
	44683452	missense	probably-damaging:1.0	c.865G>A	p.(D289N)	0	96	0	2	4392	0.0455166	1
CEACAM20: NM_001102597	44511133	missense	benign:0.017	c.1635G>A	p.(R545H)	0	96	0	1	3837	0.0260552	1
	44511144	frameshift	.	c.1623del1	p.(F542Sfs*56)	0	96	0	2	3710	0.0538793	1
	44511154	missense	benign:0.106	c.1614C>T	p.(T538M)	0	96	0	2	3852	0.0518941	1
	44512044	missense	possibly-damaging:0.61	c.1549G>C	p.(Q516H)	0	96	0	7	4027	0.173525	1
	44512056	nonsense	.	c.1537C>A	p.(C512*)	0	96	0	11	3985	0.275275	1
	44512868	missense	benign:0.028	c.1514G>A	p.(E505K)	0	96	0	2	3798	0.0526316	1
	44516976	missense	possibly-damaging:0.459	c.1279C>T	p.(R427C)	0	96	0	12	4074	0.293686	1
	44520480	missense	benign:0.166	c.1024A>G	p.(I342V)	0	96	0	1	3897	0.0256542	1
	44520501	missense	probably-damaging:0.999	c.1003A>G	p.(S335G)	0	96	0	1	3869	0.0258398	1
	44520634	missense	benign:0.005	c.870T>G	p.(S290R)	0	96	0	1	4247	0.0235405	1
	44520729	missense	possibly-damaging:0.911	c.775G>A	p.(V259M)	0	96	0	1	4169	0.0239808	1
	44520741	missense	benign:0.035	c.763A>G	p.(M255V)	0	96	0	1	4149	0.0240964	1
	44522793	missense	possibly-damaging:0.789	c.592G>A	p.(A198T)	0	96	0	7	4209	0.166034	1
	44522819	missense	benign:0.438	c.566C>T	p.(A189V)	0	96	0	1	4243	0.0235627	1
	44524198	missense	probably-damaging:0.971	c.260C>T	p.(T87I)	0	96	0	6	4238	0.141376	1
	44525131	missense	benign:0.0	c.166A>G	p.(R56G)	1	95	1.04167	7	3995	0.174913	0.1729
	44525199	missense	benign:0.275	c.98C>T	p.(T33I)	0	96	0	2	4186	0.0477555	1
	44529503	missense	benign:0.027	c.7C>T	p.(P3S)	0	96	0	1	4181	0.023912	1
CEACAM21: NM_001098506	41576318	nonsense	.	c.44G>A	p.(W15*)	0	96	0	1	4405	0.0226963	1
	41577200	missense	benign:0.384	c.65C>T	p.(A22V)	0	96	0	1	4199	0.0238095	1
	41577225	frameshift	.	c.91del1	p.(T32Pfs*47)	1	95	1.04167	24	3970	0.600901	0.4487
	41577397	missense	possibly-damaging:0.744	c.262G>A	p.(V88I)	0	96	0	7	4319	0.161812	1
	41577485	missense	probably-damaging:0.994	c.350C>T	p.(T117M)	0	96	0	1	4365	0.0229043	1
	41577545	missense	benign:0.395	c.410A>G	p.(H137R)	0	96	0	1	4387	0.0227894	1
	41577560	splice	.	c.424+1G>A	.,.	0	96	0	1	4391	0.0227687	1
	41579398	frameshift	.	c.471_472del2	p.(K159Gfs*11)	0	96	0	5	3949	0.126454	1
	41579410	missense	probably-damaging:0.992	c.482C>T	p.(S161F)	0	96	0	1	4175	0.0239464	1
	41579476	missense	probably-damaging:0.994	c.548G>A	p.(R183H)	1	95	1.04167	16	4062	0.392349	0.3272
	41579527	missense	probably-damaging:0.988	c.599C>T	p.(T200I)	0	96	0	1	4085	0.0244738	1
	41584379	missense	benign:0.007	c.733G>C	p.(V245L)	0	96	0	2	4346	0.0459982	1
	41585445	missense	benign:0.066	c.800C>T	p.(A267V)	0	96	0	2	4370	0.0457457	1
	41585449	missense	probably-damaging:0.993	c.804C>A	p.(S268R)	0	96	0	19	4353	0.434584	1
