# Supplementary material for: An investigation into the role of inherited CEACAM gene family variants and colorectal cancer risk
Source: BMC Res Notes. 2022 Feb 3;15:26. doi: 10.1186/s13104-022-05907-6 (PMC8815132; doi:10.1186/s13104-022-05907-6)
Supplement: Supplementary file 3 — Additional file 3: Table S3. Full list of rare (MAF < 1%) CEACAM mutations in European American TCGA-COAD cohort and EVS European American cohort. This includes rare stop gain, frameshifting, splice-site and missense mutations identified in the “White or Caucasian” TCGA-COAD cohort and the EVS European American cohort. [file 13104_2022_5907_MOESM3_ESM.xlsx]

## Sheet: TCGA EA CEACAM Mutations
Gene	Chr 19 Position	Function	Functonal Prediction - PH	cDNA	Protein	TCGA EA Colon			EVS EA			EA Indivdual P-values
						Alt Allele Frequency	Ref Allele Frequency	MAF (%)	Alt Allele Frequency	Ref Allele Frequency	MAF (%)
CEACAM1: NM_001184815	42509115	frameshift	.	c.1379del1	p.(K460Sfs*23)	0	398	0	35	8219	0.424037	0.4083
	42509177	missense	benign:0.0	c.1318C>A	p.(Q440K)	0	398	0	1	8599	0.0116279	1
	42511629	splice	.	c.1182-1G>A	.,.,.,.,.,.,.	0	398	0	1	8599	0.0116279	1
	42521279	missense	probably-damaging:0.984	c.946A>C	p.(I316L)	0	398	0	1	8599	0.0116279	1
	42521281	missense	possibly-damaging:0.602	c.944C>T	p.(T315M)	0	398	0	1	8599	0.0116279	1
	42521369	missense	probably-damaging:0.983	c.856A>G	p.(I286V)	0	398	0	1	8599	0.0116279	1
	42521433	frameshift	.	c.791_792insG	p.(N264Kfs*25)	0	398	0	1	8253	0.0121153	1
	42521953	missense	benign:0.095	c.674G>A	p.(R225H)	0	398	0	1	8599	0.0116279	1
	42521959	missense	benign:0.444	c.668C>T	p.(A223V)	0	398	0	1	8599	0.0116279	1
	42521970	missense	probably-damaging:1.0	c.657C>G	p.(N219K)	0	398	0	1	8599	0.0116279	1
	42522070	missense	possibly-damaging:0.924	c.557C>A	p.(P186Q)	0	398	0	2	8598	0.0232558	1
	42522073	frameshift	.	c.553_554insAGGC	p.(L185Qfs*26)	0	398	0	11	8241	0.133301	1
	42522185	missense	possibly-damaging:0.956	c.442T>C	p.(S148P)	0	398	0	4	8596	0.0465116	1
	42522202	missense	benign:0.034	c.425C>T	p.(P142L)	0	398	0	1	8599	0.0116279	1
	42527041	missense	benign:0.307	c.424C>T	p.(P142S)	0	398	0	1	8599	0.0116279	1
	42527096	missense	benign:0.387	c.369A>C	p.(Q123H)	3	395	0.753769	28	8572	0.325581	0.1558
	42527176	missense	possibly-damaging:0.917	c.289G>A	p.(G97S)	0	398	0	2	8598	0.0232558	1
	42527203	missense	benign:0.053	c.262C>A	p.(Q88K)	0	398	0	3	8597	0.0348837	1
	42527217	missense	benign:0.001	c.248C>T	p.(A83V)	3	395	0.753769	22	8578	0.255814	0.09631
	42527262	missense	probably-damaging:1.0	c.203A>G	p.(Y68C)	2	396	0.502513	6	8594	0.0697674	0.04578
	42527331	missense	probably-damaging:1.0	c.134T>A	p.(V45D)	0	398	0	1	8599	0.0116279	1
	42527362	missense	benign:0.078	c.103C>A	p.(Q35K)	3	395	0.753769	22	8578	0.255814	0.09631
	42528358	missense	probably-damaging:0.985	c.17C>T	p.(A6V)	0	398	0	5	8595	0.0581395	1
CEACAM3: NM_001815	41797704	missense	probably-damaging:0.998	c.180G>C	p.(Q60H)	0	398	0	7	8593	0.0813953	1
	41797730	missense	possibly-damaging:0.928	c.206A>G	p.(K69R)	0	398	0	1	8599	0.0116279	1
	41797813	missense	possibly-damaging:0.587	c.289G>A	p.(G97S)	0	398	0	2	8598	0.0232558	1
	41797831	missense	benign:0.0	c.307A>C	p.(T103P)	0	398	0	5	8595	0.0581395	1
	41797922	missense	probably-damaging:1.0	c.398A>G	p.(E133G)	0	398	0	4	8596	0.0465116	1
	41797924	missense	probably-damaging:0.998	c.400G>A	p.(A134T)	0	398	0	1	8599	0.0116279	1
	41808857	missense	probably-damaging:0.968	c.469G>A	p.(V157M)	0	398	0	1	8599	0.0116279	1
	41808931	splice	.	c.542+1G>T		0	398	0	1	8599	0.0116279	1
	41809979	missense	benign:0.0	c.557G>A	p.(R186H)	0	398	0	4	8596	0.0465116	1
	41810353	missense	benign:0.0	c.626C>T	p.(S209L)	0	398	0	1	8599	0.0116279	1
CEACAM4: NM_001817	41619340	missense	possibly-damaging:0.691	c.725T>C	p.(V242A)	0	398	0	2	8598	0.0232558	1
	41620613	missense	benign:0.026	c.557G>T	p.(R186L)	0	398	0	1	8599	0.0116279	1
	41621655	missense	possibly-damaging:0.756	c.538G>A	p.(G180R)	0	398	0	1	8599	0.0116279	1
	41621736	missense	benign:0.019	c.457G>A	p.(V153I)	0	398	0	1	8599	0.0116279	1
	41621760	missense	benign:0.0	c.433G>A	p.(V145I)	0	398	0	1	8599	0.0116279	1
	41625607	missense	probably-damaging:0.989	c.418G>A	p.(V140I)	1	397	0.251256	19	8581	0.22093	0.5958
	41625631	missense	possibly-damaging:0.835	c.394G>A	p.(D132N)	0	398	0	1	8599	0.0116279	1
	41625645	missense	benign:0.27	c.380C>T	p.(A127V)	0	398	0	1	8599	0.0116279	1
	41625651	missense	benign:0.09	c.374T>C	p.(I125T)	0	398	0	2	8598	0.0232558	1
	41625657	missense	possibly-damaging:0.896	c.368G>T	p.(R123L)	1	397	0.251256	7	8593	0.0813953	0.3038
	41625657	missense	benign:0.325	c.368G>A	p.(R123E)	2	396	0.502513	0	8588	0	0.001957
	41625708	missense	probably-damaging:1.0	c.317C>A	p.(S106Y)	0	398	0	10	8590	0.116279	1
	41625714	missense	probably-damaging:0.997	c.311A>G	p.(N104S)	0	398	0	1	8599	0.0116279	1
	41625895	missense	possibly-damaging:0.761	c.130A>G	p.(S44G)	0	398	0	2	8598	0.0232558	1
	41625900	missense	probably-damaging:1.0	c.125C>T	p.(P42L)	0	398	0	12	8588	0.139535	1
	41626899	splice	.	c.64+1G>C	.	0	398	0	1	8599	0.0116279	1
	41626951	frameshift	.	c.12_13insC	p.(S5Lfs*35)	0	398	0	9	8245	0.109038	1
	41626957	missense	probably-damaging:0.996	c.7C>G	p.(P3A)	0	398	0	1	8599	0.0116279	1
CEACAM5: NM_004363	41709698	nonsense	.	c.83G>A	p.(W28*)	0	398	0	1	8599	0.0116279	1
	41709737	missense	benign:0.135	c.122C>T	p.(T41M)	0	398	0	1	8599	0.0116279	1
	41709854	missense	benign:0.101	c.239T>C	p.(I80T)	0	398	0	1	8599	0.0116279	1
	41709914	missense	benign:0.009	c.299T>C	p.(I100T)	0	398	0	3	8597	0.0348837	1
	41709917	missense	possibly-damaging:0.733	c.302T>C	p.(I101T)	0	398	0	1	8599	0.0116279	1
	41709926	missense	possibly-damaging:0.934	c.311A>G	p.(N104S)	0	398	0	1	8599	0.0116279	1
	41709932	missense	probably-damaging:0.996	c.317C>G	p.(S106C)	1	397	0.251256	5	8595	0.0581395	1
	41709984	missense	benign:0.058	c.369C>A	p.(H123Q)	0	398	0	4	8596	0.0465116	1
	41710040	splice	.	c.424+1G>A		0	398	0	1	8599	0.0116279	1
	41714989	missense	benign:0.18	c.443C>T	p.(S148F)	0	398	0	1	8593	0.011636	1
	41715015	missense	probably-damaging:0.993	c.469G>A	p.(V157M)	0	398	0	2	8594	0.0232666	1
	41715201	missense	probably-damaging:1.0	c.655A>C	p.(N219H)	0	398	0	3	8597	0.0348837	1
	41715219	missense	probably-damaging:0.973	c.673C>A	p.(R225S)	0	398	0	1	8599	0.0116279	1
	41715712	missense	possibly-damaging:0.94	c.766A>T	p.(N256Y)	0	398	0	1	8599	0.0116279	1
	41715713	missense	benign:0.018	c.767A>G	p.(N256S)	0	398	0	1	8599	0.0116279	1
	41715740	missense	probably-damaging:1.0	c.794C>T	p.(P265L)	0	398	0	7	8593	0.0813953	1
	41715763	missense	benign:0.024	c.817G>A	p.(V273I)	0	398	0	1	8599	0.0116279	1
	41715848	missense	benign:0.179	c.902C>T	p.(A301V)	0	398	0	5	8595	0.0581395	1
	41715865	missense	possibly-damaging:0.83	c.919G>T	p.(G307C)	0	398	0	1	8599	0.0116279	1
	41715904	missense	possibly-damaging:0.762	c.958G>T	p.(A320S)	0	398	0	1	8599	0.0116279	1
	41717499	missense	probably-damaging:0.993	c.1003G>A	p.(V335M)	0	398	0	7	8593	0.0813953	1
	41717512	missense	probably-damaging:1.0	c.1016A>T	p.(D339V)	0	398	0	1	8599	0.0116279	1
	41717515	missense	possibly-damaging:0.597	c.1019C>A	p.(A340D)	0	398	0	3	8597	0.0348837	1
	41717635	missense	probably-damaging:0.998	c.1139T>C	p.(L380P)	0	398	0	1	8599	0.0116279	1
	41717709	missense	probably-damaging:0.997	c.1213G>A	p.(D405N)	0	398	0	2	8598	0.0232558	1
	41717719	missense	benign:0.0	c.1223T>C	p.(I408T)	0	398	0	1	8599	0.0116279	1
	41718139	missense	benign:0.072	c.1249G>A	p.(D417N)	0	398	0	1	8599	0.0116279	1
	41718172	missense	probably-damaging:1.0	c.1282C>T	p.(R428C)	0	398	0	1	8599	0.0116279	1
	41718173	missense	benign:0.158	c.1283G>A	p.(R428H)	0	398	0	1	8599	0.0116279	1
	41718340	missense	benign:0.297	c.1450A>G	p.(S484G)	0	398	0	1	8599	0.0116279	1
	41719974	missense	benign:0.406	c.1537G>A	p.(V513M)	0	398	0	1	8595	0.0116333	1
	41719987	missense	benign:0.345	c.1550A>T	p.(D517V)	1	397	0.251256	11	8589	0.127907	1
	41720133	missense	benign:0.018	c.1696G>A	p.(A566T)	0	398	0	3	8597	0.0348837	1
	41720178	missense	possibly-damaging:0.83	c.1741C>T	p.(R581C)	0	398	0	1	8599	0.0116279	1
	41720179	missense	benign:0.001	c.1742G>A	p.(R581H)	0	398	0	7	8593	0.0813953	1
	41720951	missense	benign:0.005	c.1801C>G	p.(P601A)	0	398	0	1	8599	0.0116279	1
	41720957	missense	benign:0.015	c.1807T>G	p.(S603A)	0	398	0	1	8599	0.0116279	1
	41721053	missense	benign:0.316	c.1903C>G	p.(Q635E)	0	398	0	1	8599	0.0116279	1
	41721140	missense	benign:0.035	c.1990C>A	p.(R664S)	0	398	0	2	8598	0.0232558	1
	41727275	missense	possibly-damaging:0.884	c.2068G>A	p.(G690S)	0	398	0	1	8599	0.0116279	1
CEACAM6: NM_002483	41756630	missense	probably-damaging:1.0	c.95C>T	p.(T32I)	0	398	0	2	8598	0.0232558	1
	41756657	missense	benign:0.013	c.122C>T	p.(T41M)	0	398	0	13	8587	0.151163	1
	41756666	missense	benign:0.0	c.131A>G	p.(N44S)	0	398	0	1	8599	0.0116279	1
	41756671	missense	possibly-damaging:0.454	c.136G>A	p.(A46T)	0	398	0	1	8599	0.0116279	1
	41756720	missense	probably-damaging:0.971	c.185G>A	p.(R62H)	0	398	0	1	8599	0.0116279	1
	41756746	missense	benign:0.043	c.211G>A	p.(E71K)	0	398	0	1	8599	0.0116279	1
	41756789	missense	benign:0.0	c.254G>A	p.(G85E)	1	397	0.251256	7	8589	0.0814332	1
	41756810	missense	probably-damaging:0.991	c.275G>T	p.(G92V)	0	398	0	1	8599	0.0116279	1
	41756812	missense	possibly-damaging:0.873	c.277C>G	p.(P93A)	0	398	0	1	8599	0.0116279	1
	41756834	missense	benign:0.011	c.299C>T	p.(T100I)	0	398	0	5	8595	0.0581395	1
	41756848	missense	probably-damaging:0.971	c.313G>A	p.(A105T)	0	398	0	1	8599	0.0116279	1
	41756923	missense	benign:0.082	c.388G>C	p.(V130L)	0	398	0	1	8599	0.0116279	1
	41756941	missense	possibly-damaging:0.517	c.406G>A	p.(G136R)	0	398	0	1	8599	0.0116279	1
	41761293	missense	probably-damaging:0.998	c.469G>A	p.(V157M)	0	398	0	1	8595	0.0116333	1
	41761299	missense	probably-damaging:0.972	c.475G>C	p.(D159H)	0	398	0	7	8593	0.0813953	1
	41761311	missense	probably-damaging:1.0	c.487G>A	p.(V163M)	0	398	0	1	8599	0.0116279	1
	41761354	missense	probably-damaging:1.0	c.530T>C	p.(L177P)	0	398	0	1	8599	0.0116279	1
	41761359	missense	probably-damaging:1.0	c.535T>A	p.(W179R)	0	398	0	2	8598	0.0232558	1
	41761449	missense	probably-damaging:1.0	c.625G>A	p.(D209N)	0	398	0	14	8586	0.162791	1
	41761498	missense	benign:0.029	c.674G>A	p.(R225H)	0	398	0	1	8599	0.0116279	1
	41762076	missense	probably-damaging:1.0	c.811T>C	p.(W271R)	0	398	0	1	8599	0.0116279	1
	41762148	missense	probably-damaging:0.999	c.883G>A	p.(G295R)	0	398	0	1	8599	0.0116279	1
	41762184	missense	probably-damaging:1.0	c.919G>T	p.(G307C)	1	397	0.251256	7	8593	0.0813953	0.3038
	41762200	missense	probably-damaging:0.999	c.935C>G	p.(T312R)	0	398	0	1	8599	0.0116279	1
	41762206	missense	benign:0.177	c.941C>T	p.(T314M)	0	398	0	1	8599	0.0116279	1
	41762212	missense	possibly-damaging:0.662	c.947T>A	p.(I316N)	1	397	0.251256	10	8590	0.116279	0.3922
CEACAM7: NM_006890	41683785	missense	benign:0.061	c.706T>C	p.(Y236H)	3	395	0.753769	25	8575	0.290698	0.1248
	41683788	missense	probably-damaging:0.978	c.703C>T	p.(R235C)	0	398	0	1	8599	0.0116279	1
	41683815	missense	benign:0.318	c.676C>T	p.(R226C)	0	398	0	1	8599	0.0116279	1
	41683820	missense	benign:0.082	c.671C>T	p.(A224V)	0	398	0	1	8599	0.0116279	1
	41683859	missense	benign:0.0	c.632T>G	p.(I211R)	0	398	0	1	8599	0.0116279	1
	41684021	missense	possibly-damaging:0.73	c.470C>T	p.(P157L)	0	398	0	1	8599	0.0116279	1
	41686865	missense	probably-damaging:0.996	c.421G>A	p.(V141I)	0	398	0	2	8598	0.0232558	1
	41686889	nonsense	.	c.397G>T	p.(E133*)	0	398	0	1	8599	0.0116279	1
	41686940	missense	benign:0.188	c.346A>G	p.(N116D)	3	395	0.753769	23	8577	0.267442	0.1055
	41686990	missense	probably-damaging:1.0	c.296G>A	p.(R99Q)	0	398	0	1	8599	0.0116279	1
	41686991	nonsense	.	c.295C>T	p.(R99*)	0	398	0	1	8599	0.0116279	1
	41687016	frameshift	.	c.269del1	p.(N90Mfs*20)	0	398	0	4	8240	0.0485201	1
	41687165	missense	benign:0.156	c.121G>A	p.(V41M)	0	398	0	1	8599	0.0116279	1
	41688101	splice	.	c.64+1G>T		2	396	0.502513	36	8564	0.418605	0.6846
	41688114	missense	possibly-damaging:0.839	c.52C>T	p.(L18F)	0	398	0	2	8598	0.0232558	1
CEACAM8: NM_001816	42583276	missense	probably-damaging:0.999	c.1020T>G	p.(I340M)	2	396	0.502513	18	8582	0.209302	0.2208
	42583314	frameshift	.	c.981_982insT	p.(P328Sfs*6)	0	398	0	3	8251	0.036346	1
	42583326	nonsense	.	c.970C>T	p.(Q324*)	0	398	0	1	8599	0.0116279	1
	42588822	missense	probably-damaging:1.0	c.920G>T	p.(G307V)	0	398	0	1	8599	0.0116279	1
	42588849	missense	benign:0.069	c.893C>T	p.(A298V)	0	398	0	7	8593	0.0813953	1
	42588859	missense	probably-damaging:0.96	c.883G>A	p.(G295R)	0	398	0	1	8599	0.0116279	1
	42588873	missense	probably-damaging:1.0	c.869C>T	p.(T290I)	0	398	0	1	8599	0.0116279	1
	42588874	missense	probably-damaging:0.997	c.868A>G	p.(T290A)	0	398	0	10	8590	0.116279	1
	42589498	missense	benign:0.0	c.662C>T	p.(A221V)	0	398	0	1	8599	0.0116279	1
	42589503	missense	probably-damaging:0.989	c.657C>G	p.(N219K)	0	398	0	3	8597	0.0348837	1
	42589522	missense	probably-damaging:1.0	c.638A>G	p.(Y213C)	0	398	0	1	8599	0.0116279	1
	42589525	missense	possibly-damaging:0.892	c.635C>G	p.(P212R)	0	398	0	2	8598	0.0232558	1
	42589608	frameshift	.	c.550_551del2	p.(L185Pfs*24)	0	398	0	11	8241	0.133301	1
	42589675	missense	benign:0.007	c.485C>T	p.(A162V)	0	398	0	1	8599	0.0116279	1
	42589694	missense	probably-damaging:0.967	c.466C>G	p.(P156A)	0	398	0	1	8599	0.0116279	1
	42589735	missense	benign:0.005	c.425C>T	p.(P142L)	2	396	0.502513	1	8599	0.0116279	0.005683
	42593541	missense	benign:0.056	c.424C>A	p.(P142T)	1	397	0.251256	5	8595	0.0581395	0.2378
	42593547	missense	probably-damaging:0.986	c.418G>A	p.(V140I)	0	398	0	1	8599	0.0116279	1
	42593600	frameshift	.	c.364del1	p.(L122Yfs*4)	0	398	0	2	8252	0.0242307	1
	42593732	missense	benign:0.111	c.233G>A	p.(R78Q)	0	398	0	1	8599	0.0116279	1
	42593754	missense	benign:0.037	c.211G>A	p.(E71K)	0	398	0	1	8599	0.0116279	1
	42593777	missense	benign:0.071	c.188G>A	p.(R63H)	0	398	0	1	8599	0.0116279	1
	42594777	missense	benign:0.024	c.52C>T	p.(L18F)	0	398	0	1	8599	0.0116279	1
	42594779	missense	possibly-damaging:0.698	c.50G>T	p.(G17V)	2	396	0.502513	18	8582	0.209302	0.2208
	42594794	missense	benign:0.001	c.35G>A	p.(R12H)	0	398	0	1	8599	0.0116279	1
CEACAM16: NM_001039213	44701461	missense	benign:0.006	c.5C>T	p.(A2V)	0	398	0	1	8397	0.0119076	1
	44703372	missense	possibly-damaging:0.922	c.61G>A	p.(E21K)	0	398	0	1	8331	0.0120019	1
	44703406	missense	benign:0.009	c.95G>T	p.(S32I)	0	398	0	11	8321	0.132021	1
	44703420	missense	benign:0.159	c.109G>A	p.(V37I)	0	398	0	1	8375	0.0119389	1
	44703445	missense	benign:0.013	c.134C>T	p.(S45L)	0	398	0	1	8393	0.0119133	1
	44703486	missense	possibly-damaging:0.898	c.175C>T	p.(L59F)	0	398	0	1	8419	0.0118765	1
	44703508	missense	benign:0.002	c.197C>T	p.(A66V)	0	398	0	2	8402	0.0237982	1
	44703519	missense	probably-damaging:0.973	c.208G>A	p.(V70M)	0	398	0	1	8393	0.0119133	1
	44703573	missense	probably-damaging:1.0	c.262C>T	p.(R88C)	0	398	0	1	8329	0.0120048	1
	44703586	frameshift	.	c.276del1	p.(L93Wfs*125)	0	398	0	19	7945	0.238574	1
	44703597	frameshift	.	c.287_290del4	p.(Q96Pfs*121)	0	398	0	14	7964	0.175483	1
	44703663	missense	probably-damaging:0.973	c.352G>A	p.(E118K)	2	396	0.502513	23	8371	0.274005	0.3137
	44704068	missense	probably-damaging:0.999	c.433C>T	p.(R145C)	0	398	0	1	8337	0.0119933	1
	44704143	missense	benign:0.122	c.508G>A	p.(A170T)	0	398	0	19	8183	0.231651	1
	44704212	missense	probably-damaging:1.0	c.577C>T	p.(R193W)	0	398	0	1	8069	0.0123916	1
	44704224	missense	probably-damaging:1.0	c.589G>A	p.(G197S)	0	398	0	1	7963	0.0125565	1
	44704290	missense	probably-damaging:1.0	c.655G>A	p.(V219M)	0	398	0	1	7283	0.0137287	1
	44705590	missense	benign:0.001	c.662T>A	p.(F221Y)	0	398	0	2	8352	0.0239406	1
	44705626	missense	benign:0.166	c.698C>G	p.(T233S)	0	398	0	1	8401	0.0119019	1
	44705709	missense	possibly-damaging:0.824	c.781G>A	p.(E261K)	0	398	0	1	8477	0.0117952	1
	44705711	missense	possibly-damaging:0.625	c.783G>C	p.(E261D)	0	398	0	1	8477	0.0117952	1
	44705784	frameshift	.	c.857del1	p.(Q287Rfs*34)	0	398	0	47	8067	0.579246	0.1717
	44707867	missense	benign:0.068	c.947C>T	p.(A316V)	0	398	0	1	8507	0.0117536	1
	44707876	missense	benign:0.002	c.956C>T	p.(T319M)	0	398	0	1	8505	0.0117564	1
	44707906	missense	benign:0.039	c.986C>T	p.(T329M)	0	398	0	1	8493	0.011773	1
	44707983	missense	possibly-damaging:0.822	c.1063G>A	p.(A355T)	0	398	0	1	8291	0.0120598	1
	44708044	missense	probably-damaging:1.0	c.1124C>T	p.(A375V)	0	398	0	1	8301	0.0120453	1
	44708169	missense	benign:0.011	c.1249G>C	p.(V417L)	0	398	0	9	8445	0.106458	1
CEACAM18: NM_001080405	51478668	missense	benign:0.014	c.209G>A	p.(S70N)	0	398	0	1	8313	0.0120279	1
	51480390	missense	benign:0.005	c.293C>T	p.(T98I)	0	398	0	1	8227	0.0121536	1
	51480402	missense	possibly-damaging:0.668	c.305A>C	p.(K102T)	0	398	0	1	8245	0.0121271	1
	51480428	missense	probably-damaging:0.965	c.331G>T	p.(D111Y)	0	398	0	1	8327	0.0120077	1
	51480437	missense	benign:0.213	c.340C>T	p.(P114S)	0	398	0	1	8343	0.0119847	1
	51480462	nonsense	.	c.365G>A	p.(W122*)	0	398	0	1	8337	0.0119933	1
	51480479	missense	benign:0.126	c.382G>A	p.(D128N)	0	398	0	1	8387	0.0119218	1
	51480564	missense	benign:0.069	c.467A>G	p.(N156S)	0	398	0	1	8339	0.0119904	1
	51481406	missense	benign:0.003	c.597T>G	p.(N199K)	0	398	0	1	8305	0.0120395	1
	51481419	missense	benign:0.32	c.610G>A	p.(V204I)	1	397	0.251256	3	8345	0.0359368	1
	51481563	missense	benign:0.022	c.754G>A	p.(V252I)	0	398	0	21	8333	0.251377	0.6231
	51481644	missense	possibly-damaging:0.955	c.835C>T	p.(R279C)	0	398	0	1	8317	0.0120221	1
	51483073	missense	benign:0.013	c.913A>T	p.(T305S)	0	398	0	2	8358	0.0239234	1
	51483111	missense	benign:0.432	c.951C>G	p.(I317M)	0	398	0	1	8365	0.0119531	1
	51483125	missense	benign:0.0	c.965T>C	p.(L322P)	0	398	0	5	8349	0.0598516	1
	51483160	missense	benign:0.071	c.1000C>G	p.(L334V)	0	398	0	2	8366	0.0239006	1
	51483185	missense	benign:0.255	c.1025T>C	p.(M342T)	0	398	0	1	8387	0.0119218	1
	51483197	missense	benign:0.115	c.1037G>A	p.(S346N)	1	397	0.251256	45	8359	0.535459	0.723
	51483221	missense	benign:0.304	c.1061G>A	p.(R354H)	0	398	0	1	8441	0.0118455	1
	51483227	missense	probably-damaging:0.994	c.1067G>A	p.(R356Q)	0	398	0	1	8457	0.0118231	1
	51483229	missense	probably-damaging:1.0	c.1069T>G	p.(C357G)	2	396	0.502513	5	8455	0.0591017	0.0364
	51483274	missense	benign:0.102	c.1114G>A	p.(V372I)	0	398	0	2	8456	0.0236463	1
	51483284	missense	benign:0.013	c.1124A>G	p.(Q375R)	2	396	0.502513	5	8453	0.0591156	0.03641
CEACAM19: NM_020219	44672678	missense	possibly-damaging:0.611	c.138C>G	p.(N46K)	0	398	0	9	8591	0.104651	1
	44672796	missense	possibly-damaging:0.607	c.256C>T	p.(R86W)	0	398	0	1	8599	0.0116279	1
	44672797	missense	probably-damaging:1.0	c.257G>A	p.(R86Q)	0	398	0	2	8598	0.0232558	1
	44672851	missense	probably-damaging:1.0	c.311A>T	p.(N104I)	0	398	0	1	8599	0.0116279	1
	44672868	missense	probably-damaging:1.0	c.328C>T	p.(R110C)	0	398	0	3	8597	0.0348837	1
	44672869	missense	benign:0.095	c.329G>A	p.(R110H)	0	398	0	1	8599	0.0116279	1
	44672874	missense	possibly-damaging:0.742	c.334G>A	p.(A112T)	0	398	0	1	8599	0.0116279	1
	44672923	frameshift	.	c.384_387del4	p.(E129Gfs*3)	0	398	0	2	8252	0.0242307	1
	44676373	missense	benign:0.087	c.527G>A	p.(C176Y)	1	397	0.251256	3	8597	0.0348837	1
	44676394	missense	probably-damaging:0.966	c.548C>T	p.(T183I)	0	398	0	4	8596	0.0465116	1
	44678878	missense	benign:0.0	c.601T>C	p.(S201P)	0	398	0	1	8599	0.0116279	1
	44680331	missense	benign:0.004	c.703G>T	p.(A235S)	1	397	0.251256	6	8594	0.0697674	0.2715
	44681254	missense	probably-damaging:0.997	c.734C>G	p.(P245R)	0	398	0	1	8599	0.0116279	1
	44681293	missense	benign:0.01	c.773G>C	p.(R258T)	4	394	1.00503	8	8592	0.0930233	0.001406
	44681313	splice	.	c.792+1G>C	.	0	398	0	1	8599	0.0116279	1
	44683459	missense	probably-damaging:0.982	c.872C>T	p.(A291V)	0	398	0	1	8573	0.0116632	1
CEACAM20: NM_001102597	44511077	missense	possibly-damaging:0.791	c.1691C>A	p.(L564I)	0	398	0	2	8226	0.0243072	1
	44511134	missense	probably-damaging:0.985	c.1634C>T	p.(R545C)	0	398	0	7	8233	0.0849515	1
	44511144	frameshift	.	c.1623del1	p.(F542Sfs*56)	1	397	0.251256	2	7894	0.0253293	0.1372
	44511154	missense	benign:0.106	c.1614C>T	p.(T538M)	0	398	0	3	8249	0.0363548	1
	44512936	missense	benign:0.062	c.1445C>T	p.T482I	2	396	0.502513	0	8070	0	0.002204
	44513242	missense	benign:0.024	c.1357A>G	p.(I453V)	0	398	0	1	8347	0.0119789	1
	44513290	splice	.	c.1310-1G>C	.,.,.,.	0	398	0	3	8337	0.0359712	1
	44516957	missense	probably-damaging:0.993	c.1298T>G	p.(V433G)	0	398	0	1	8357	0.0119646	1
	44516978	missense	probably-damaging:0.972	c.1277C>T	p.(A426V)	0	398	0	7	8357	0.083692	1
	44520501	missense	probably-damaging:0.999	c.1003A>G	p.(S335G)	0	398	0	7	8257	0.0847047	1
	44520503	missense	probably-damaging:1.0	c.1001G>A	p.(R334Q)	1	397	0.251256	1	8251	0.0121183	0.08991
	44520546	missense	probably-damaging:1.0	c.958G>A	p.(G320R)	0	398	0	2	8286	0.0241313	1
	44520548	missense	probably-damaging:0.999	c.956C>T	p.(T319M)	0	398	0	1	8317	0.0120221	1
	44520581	missense	probably-damaging:0.971	c.923C>T	p.(T308I)	0	398	0	3	8423	0.0356041	1
	44520647	missense	benign:0.011	c.857A>G	p.(Q286R)	0	398	0	1	8483	0.0117869	1
	44520672	missense	possibly-damaging:0.945	c.832A>G	p.(T278A)	0	398	0	1	8483	0.0117869	1
	44520729	missense	possibly-damaging:0.911	c.775G>A	p.(V259M)	0	398	0	1	8445	0.0118399	1
	44522643	nonsense	.	c.742C>T	p.(R248*)	0	398	0	1	8301	0.0120453	1
	44522910	missense	probably-damaging:1.0	c.475G>A	p.(G159S)	0	398	0	1	8435	0.011854	1
	44524010	missense	probably-damaging:0.999	c.448G>A	p.(D150N)	0	398	0	1	8193	0.0122041	1
	44524039	missense	probably-damaging:1.0	c.419C>G	p.(A140G)	0	398	0	1	8391	0.0119161	1
	44524120	missense	probably-damaging:1.0	c.338G>A	p.(R113H)	0	398	0	3	8457	0.035461	1
	44524198	missense	probably-damaging:0.971	c.260C>T	p.(T87I)	1	397	0.251256	30	8436	0.354359	1
	44525109	missense	possibly-damaging:0.881	c.188G>A	p.(R63K)	1	397	0.251256	1	8313	0.0120279	0.08929
	44525164	missense	probably-damaging:0.996	c.133G>A	p.(E45K)	0	398	0	1	8413	0.011885	1
	44525166	missense	possibly-damaging:0.895	c.131G>A	p.(S44N)	0	398	0	1	8413	0.011885	1
	44525185	missense	probably-damaging:0.97	c.112C>G	p.(P38A)	0	398	0	1	8429	0.0118624	1
	44525230	missense	benign:0.291	c.67G>A	p.(V23I)	0	398	0	1	8425	0.011868	1
CEACAM21: NM_001098506	41577225	frameshift	.	c.91del1	p.(T32Pfs*47)	0	398	0	2	8096	0.0246975	1
	41577290	missense	benign:0.007	c.155A>T	p.(H52L)	0	398	0	1	8391	0.0119161	1
	41577397	missense	possibly-damaging:0.744	c.262G>A	p.(V88I)	0	398	0	1	8569	0.0116686	1
	41577427	nonsense	.	c.292C>T	p.(R98*)	0	398	0	1	8585	0.0116469	1
	41579398	frameshift	.	c.471_472del2	p.(K159Gfs*11)	0	398	0	5	8071	0.0619118	1
	41579407	missense	benign:0.274	c.479G>T	p.(G160V)	0	398	0	1	8461	0.0118175	1
	41579476	missense	probably-damaging:0.994	c.548G>A	p.(R183H)	0	398	0	1	8377	0.011936	1
	41579527	missense	probably-damaging:0.988	c.599C>T	p.(T200I)	1	397	0.251256	16	8378	0.190612	0.5454
	41579602	missense	probably-damaging:1.0	c.674G>A	p.(S225N)	0	398	0	1	8315	0.012025	1
	41585450	missense	probably-damaging:0.966	c.805G>A	p.(D269N)	0	398	0	1	8591	0.0116387	1
	41585872	splice	.	c.882+1G>A	.	4	394	1.00503	58	8460	0.680911	0.3578
